# Supplementary material for: Reciprocating RNA Polymerase batters through roadblocks
Source: Nat Commun. 2024 Apr 12;15:3193. doi: 10.1038/s41467-024-47531-x (PMC11014978; doi:10.1038/s41467-024-47531-x)
Supplement: Supplementary file 10 — Source Data [file 41467_2024_47531_MOESM10_ESM.xlsx]

## Sheet: Figure2a&S4
Figure2a&S4
5pN,GreA-	Pause Time	10.88	10.88	11.9	12.68	13.22	14.38	15.12	15.56	16.12	16.44	16.74	16.96	17.02	17.9	18.42	19.42	19.98	20.3	21.16	21.22	21.46	21.54	22.26	23.14	23.7	24.52	25.8	25.82	25.92	26.26	26.52	27.12	27.92	27.98	28.68	29.34	29.66	29.68	30.32	30.86	30.94	31.1	32.42	32.5	32.54	32.58	33.16	33.7
	CCDF	1	0.995984	0.991968	0.987952	0.983936	0.97992	0.975904	0.971888	0.967871	0.963855	0.959839	0.955823	0.951807	0.947791	0.943775	0.939759	0.935743	0.931727	0.927711	0.923695	0.919679	0.915663	0.911647	0.907631	0.903614	0.899598	0.895582	0.891566	0.88755	0.883534	0.879518	0.875502	0.86747	0.863454	0.859438	0.855422	0.851406	0.84739	0.843373	0.839357	0.835341	0.831325	0.827309	0.823293	0.819277	0.815261	0.811245	0.807229
5pN,GreA+	Pause Time	12.44	12.44	12.6	12.74	13.14	13.8	15.06	15.88	16.56	17.12	18.18	18.24	18.4	19	19.1	19.62	20.22	20.58	20.88	21.26	21.36	22.08	22.38	22.96	23.32	25.86	25.94	26.6	27.26	27.4	28.44	28.48	29.1	30.12	30.6	31.32	31.98	32.12	33.02	33.36	33.6	33.82	34.42	34.46	34.56	34.7	35	36.64
	CCDF	1	0.995475	0.99095	0.986425	0.9819	0.977376	0.972851	0.968326	0.963801	0.959276	0.954751	0.950226	0.945701	0.941176	0.936652	0.932127	0.927602	0.923077	0.918552	0.914027	0.909502	0.904977	0.900452	0.895928	0.891403	0.886878	0.882353	0.877828	0.873303	0.864253	0.859729	0.855204	0.850679	0.846154	0.841629	0.837104	0.832579	0.828054	0.823529	0.819005	0.81448	0.809955	0.80543	0.800905	0.79638	0.791855	0.78733	0.782805
2pN,GreA-	Pause Time	4.18	4.18	11.8	12.26	12.94	14.82	15.68	16.46	16.78	17.66	17.86	18.24	18.44	18.82	19.06	19.44	19.48	20.02	20.48	20.68	21.22	21.44	21.5	23.24	23.56	24.06	24.3	24.86	25.32	25.76	25.82	26.86	26.9	27	27.82	27.92	28.86	29.1	29.3	29.32	29.86	30.54	32.26	32.7	32.94	33.1	33.16	33.44
	CCDF	1	0.996109	0.992218	0.988327	0.984436	0.980545	0.976654	0.972763	0.968872	0.964981	0.961089	0.957198	0.953307	0.949416	0.945525	0.941634	0.937743	0.933852	0.929961	0.92607	0.922179	0.918288	0.914397	0.910506	0.906615	0.902724	0.898833	0.894942	0.891051	0.88716	0.883268	0.875486	0.871595	0.867704	0.863813	0.859922	0.856031	0.85214	0.848249	0.844358	0.840467	0.836576	0.832685	0.828794	0.821012	0.817121	0.81323	0.809339
2pN,GreA+	Pause Time	11.56	11.56	12.64	13.28	13.46	13.8	15.28	15.78	15.92	15.98	16.16	16.22	16.28	16.56	16.8	17	19.14	19.52	19.9	21.12	21.74	22.22	22.66	23.6	23.64	23.9	24.06	24.42	25	25.04	25.8	25.88	27.24	27.46	28.02	28.28	29	29.32	29.5	29.6	30.1	31.02	31.12	31.24	32.02	32.62	32.68	32.84
	CCDF	1	0.996255	0.992509	0.988764	0.985019	0.981273	0.977528	0.973783	0.970037	0.966292	0.962547	0.958801	0.955056	0.951311	0.947566	0.94382	0.940075	0.93633	0.932584	0.928839	0.925094	0.921348	0.917603	0.913858	0.910112	0.906367	0.902622	0.898876	0.891386	0.88764	0.883895	0.88015	0.876404	0.872659	0.868914	0.865169	0.861423	0.857678	0.853933	0.850187	0.846442	0.842697	0.838951	0.835206	0.831461	0.827715	0.82397	0.820225
0.2pN,GreA-	Pause Time	0.84	0.84	1.72	3.9	4.06	4.22	4.52	4.94	7.74	8.8	8.98	12.02	12.44	12.48	13	14.32	14.72	14.92	16.32	16.82	16.86	17.12	17.34	17.82	17.94	18.76	19.86	19.88	20.26	22.56	23.2	23.42	23.7	23.82	24.16	24.22	25.1	25.56	25.92	27.58	27.62	28.2	28.42	28.56	29.1	29.32	29.36	29.62
	CCDF	1	0.995968	0.991935	0.987903	0.983871	0.979839	0.975806	0.971774	0.967742	0.96371	0.959677	0.955645	0.951613	0.947581	0.943548	0.939516	0.935484	0.931452	0.927419	0.923387	0.919355	0.915323	0.91129	0.907258	0.903226	0.899194	0.895161	0.891129	0.887097	0.883065	0.879032	0.875	0.870968	0.866935	0.862903	0.858871	0.854839	0.850806	0.846774	0.842742	0.83871	0.834677	0.830645	0.826613	0.822581	0.818548	0.814516	0.810484
0.2pN,GreA+	Pause Time	0.02	0.02	0.08	4.3	5.02	5.56	5.84	6.28	6.84	8.36	9.44	9.6	10.8	11.68	12.06	12.22	13.94	14.1	14.68	14.98	15	15.2	15.76	15.9	15.92	16.22	17.02	17.18	19.7	20.8	20.86	20.94	21	22.96	23.28	23.68	25.3	25.34	25.44	25.62	25.9	26.3	26.84	27.44	27.6	27.92	27.96	28.12
	CCDF	1	0.996212	0.992424	0.988636	0.984848	0.981061	0.977273	0.973485	0.969697	0.965909	0.962121	0.958333	0.954545	0.950758	0.94697	0.943182	0.939394	0.935606	0.931818	0.92803	0.924242	0.920455	0.916667	0.912879	0.909091	0.905303	0.901515	0.897727	0.893939	0.890152	0.886364	0.882576	0.878788	0.875	0.871212	0.867424	0.863636	0.859848	0.852273	0.848485	0.844697	0.840909	0.837121	0.833333	0.829545	0.825758	0.82197	0.818182
0pN,GreA-	Pause Time	8.96	8.96	9.54	9.98	10.96	11.02	11.62	12.2	12.54	13.62	14.52	14.72	14.78	14.96	16.5	17.88	18.02	20.98	21.32	21.92	22.74	23.04	23.34	23.7	24.48	24.64	24.66	25.74	26.02	26.32	27.92	28.6	28.64	28.96	29.84	30.52	31.36	32.16	32.58	33.12	33.16	33.24	34.92	35.28	35.98	36.22	37.2	37.28
	CCDF	1	0.995868	0.991736	0.987603	0.983471	0.979339	0.975207	0.971074	0.966942	0.96281	0.954545	0.950413	0.946281	0.942149	0.933884	0.929752	0.92562	0.921488	0.917355	0.913223	0.909091	0.904959	0.900826	0.896694	0.892562	0.88843	0.884298	0.880165	0.876033	0.871901	0.867769	0.863636	0.859504	0.855372	0.85124	0.847107	0.842975	0.838843	0.834711	0.830579	0.826446	0.822314	0.818182	0.809917	0.805785	0.801653	0.797521	0.793388
-0.2pN,GreA-	Pause Time	0	0	0.04	0.72	0.82	4.6	8.06	9.98	13.68	14.56	14.82	14.84	14.94	15.8	16.06	17.44	18.08	18.14	18.3	18.6	18.88	19.14	19.66	21.52	21.92	22.82	23.64	26.62	26.76	26.92	27.2	28.92	30.24	31.82	31.98	33.08	33.72	35.68	36.64	38.46	38.56	39.42	39.72	42.18	42.94	42.98	43.04	44.78
	CCDF	1	0.995614	0.991228	0.986842	0.982456	0.97807	0.973684	0.969298	0.964912	0.960526	0.95614	0.951754	0.947368	0.942982	0.938596	0.934211	0.929825	0.925439	0.921053	0.916667	0.912281	0.907895	0.903509	0.899123	0.894737	0.890351	0.885965	0.881579	0.877193	0.872807	0.868421	0.864035	0.859649	0.855263	0.850877	0.846491	0.842105	0.837719	0.833333	0.828947	0.824561	0.820175	0.815789	0.807018	0.802632	0.798246	0.79386	0.789474
-0.2pN,GreA+	Pause Time	0.44	0.44	6.86	8.28	8.46	9.12	10.44	10.98	12.04	12.94	13.26	14.5	14.6	14.9	14.92	15.44	16.98	17.62	18.26	18.5	19.24	19.48	19.78	20.46	20.7	22.28	22.92	25.08	25.88	25.92	27.12	27.34	27.42	27.46	27.84	28.36	28.76	28.92	29.4	30.12	30.34	30.56	30.74	30.88	31.12	31.66	32.02	32.14
	CCDF	1	0.995575	0.99115	0.986726	0.982301	0.977876	0.973451	0.969027	0.964602	0.960177	0.955752	0.951327	0.946903	0.942478	0.938053	0.933628	0.929204	0.924779	0.920354	0.915929	0.911504	0.90708	0.902655	0.89823	0.893805	0.889381	0.884956	0.880531	0.876106	0.871681	0.867257	0.862832	0.858407	0.853982	0.849558	0.845133	0.840708	0.836283	0.831858	0.827434	0.823009	0.818584	0.814159	0.809735	0.80531	0.800885	0.79646	0.792035
-2pN,GreA-	Pause Time	9.82	9.82	12	14.6	15.48	17.72	17.76	17.78	18.94	21.14	21.62	21.74	22.52	22.98	23.88	25.48	26.06	26.16	26.36	27	29.22	29.56	30.06	30.08	30.9	30.98	31.34	31.84	32.5	32.92	33.12	33.16	36.24	36.36	36.78	38.3	38.52	39.32	40.22	40.6	41.44	41.66	42.06	45.52	45.56	45.82	46.64	47.22
	CCDF	1	0.995798	0.991597	0.987395	0.983193	0.978992	0.97479	0.970588	0.966387	0.962185	0.957983	0.953782	0.94958	0.945378	0.936975	0.932773	0.928571	0.92437	0.920168	0.915966	0.911765	0.907563	0.903361	0.89916	0.894958	0.890756	0.886555	0.882353	0.878151	0.87395	0.869748	0.865546	0.861345	0.857143	0.852941	0.848739	0.844538	0.840336	0.836134	0.831933	0.827731	0.823529	0.819328	0.815126	0.810924	0.806723	0.802521	0.798319
-2pN,GreA+	Pause Time	12.44	12.44	12.52	12.58	13.52	13.72	13.86	14.1	14.16	14.92	16.6	16.68	17.02	17.06	17.52	17.96	18.22	19.18	19.34	19.86	20.06	20.68	21.28	21.52	22.48	22.52	22.64	24.4	24.42	24.62	24.64	25.74	26.18	27.26	29.36	29.44	29.66	30.74	30.78	31.6	32.1	32.5	32.6	32.98	33.12	33.2	35	35.76
	CCDF	1	0.99505	0.990099	0.985149	0.980198	0.975248	0.970297	0.965347	0.960396	0.955446	0.950495	0.945545	0.940594	0.935644	0.930693	0.925743	0.920792	0.915842	0.910891	0.905941	0.90099	0.89604	0.891089	0.886139	0.881188	0.876238	0.871287	0.866337	0.861386	0.856436	0.851485	0.846535	0.841584	0.836634	0.831683	0.826733	0.821782	0.816832	0.811881	0.806931	0.80198	0.79703	0.792079	0.787129	0.782178	0.777228	0.772277	0.767327
-5pN,GreA-	Pause Time	11.42	11.42	12.66	13.42	14.4	14.68	15.12	16.12	16.58	16.74	17.92	18.7	18.74	20.14	20.46	20.48	20.56	20.64	20.92	21.02	21.18	21.66	22	22.88	23.1	25.46	25.56	25.96	27.12	27.62	27.66	27.74	27.98	28.34	28.74	28.86	29.56	30.42	30.96	33.5	33.74	34.3	34.84	34.94	35.14	36	37.52	38
	CCDF	1	0.996416	0.992832	0.989247	0.985663	0.982079	0.978495	0.97491	0.971326	0.967742	0.964158	0.960573	0.956989	0.953405	0.949821	0.946237	0.942652	0.939068	0.935484	0.9319	0.928315	0.924731	0.921147	0.917563	0.913978	0.910394	0.90681	0.903226	0.899642	0.896057	0.892473	0.888889	0.885305	0.88172	0.878136	0.874552	0.870968	0.867384	0.863799	0.860215	0.856631	0.853047	0.849462	0.845878	0.842294	0.83871	0.835125	0.831541
-5pN,GreA+	Pause Time	3.9	3.9	13.22	13.54	14.54	14.92	14.96	15.3	16.82	17.82	19.3	20.98	21.6	21.64	21.72	21.8	22.48	22.88	23.7	23.8	24.04	24.08	24.1	24.16	25.52	25.9	26.46	30.82	31.08	31.54	32.12	32.28	32.4	33.26	34.9	35.44	36.12	36.42	36.54	36.6	37.1	38.2	38.64	38.96	39.18	40.74	41	41.3
	CCDF	1	0.994764	0.989529	0.984293	0.979058	0.973822	0.968586	0.963351	0.958115	0.95288	0.947644	0.942408	0.937173	0.931937	0.926702	0.921466	0.91623	0.910995	0.905759	0.900524	0.895288	0.890052	0.884817	0.879581	0.874346	0.86911	0.863874	0.858639	0.853403	0.848168	0.842932	0.837696	0.832461	0.827225	0.82199	0.816754	0.811518	0.806283	0.801047	0.795812	0.790576	0.78534	0.780105	0.774869	0.769634	0.764398	0.759162	0.753927
[truncated: 231 more columns]

## Sheet: Figure2b
Figure2b
GreA-	Force(pN)	5	2	0.2	0	-0.2	-2	-5
	Pause lifetimes	84.8834	84.1194	78.6681	97.0601	124.793	130.363	122.053
	NegativeDelta	0.980939	0.8194	1.23574	1.37331	1.3512	0.856096	1.02385
	PostiveDelta	0.958779	0.8037	1.1981	1.33552	1.32256	0.844998	1.00696
GreA+	Force(pN)	5	2	0.2		-0.2	-2	-5
	Pause lifetimes	85.9994	85.3263	79.028		79.6091	80.0707	84.4629
	NegativeDelta	0.972118	0.706032	1.36885		1.01432	1.28559	0.891419
	PostiveDelta	0.950627	0.694538	1.32301		0.989112	1.24559	0.872992

## Sheet: Figure2c&S5
Figure2c&S5
2pN,GreA-	Pause Time	6.2	6.2	12.34	13.28	14.12	14.7	16.38	16.72	17.58	18.44	19.3	19.82	20.56	21	21.22	21.42	21.66	21.78	22.96	24.54	25.06	25.8	26.1	26.78	26.84	26.96	29.52	30.68	31.4	31.98	34.22	34.68	34.82	35.74	36.56	37.56	38.8	39.82	40.8	41	42.26	42.34	42.58	43.32	43.74	43.92	44.32	44.94
	CCDF	1	0.993333	0.986667	0.98	0.973333	0.966667	0.96	0.953333	0.946667	0.94	0.933333	0.926667	0.92	0.913333	0.906667	0.9	0.893333	0.886667	0.88	0.873333	0.866667	0.86	0.846667	0.84	0.833333	0.826667	0.82	0.813333	0.806667	0.8	0.793333	0.786667	0.78	0.773333	0.766667	0.76	0.746667	0.74	0.733333	0.726667	0.72	0.713333	0.706667	0.7	0.693333	0.686667	0.68	0.673333
2pN,GreA+	Pause Time	11.96	11.96	12.88	15.72	16.94	17.3	17.34	17.5	17.58	17.88	18.16	19.42	19.6	20.32	20.6	20.62	21.46	21.5	21.84	22	22.42	22.86	22.94	23.06	23.86	24	24.14	24.68	25.08	25.52	25.72	25.76	25.94	25.96	26.26	26.28	26.3	26.66	28.04	28.66	29.7	29.9	30	31.66	31.74	31.98	32.24	32.54
	CCDF	1	0.995238	0.990476	0.985714	0.980952	0.97619	0.971429	0.966667	0.961905	0.957143	0.952381	0.947619	0.942857	0.938095	0.933333	0.928571	0.92381	0.919048	0.914286	0.909524	0.904762	0.9	0.895238	0.890476	0.885714	0.880952	0.87619	0.871429	0.866667	0.861905	0.857143	0.852381	0.847619	0.842857	0.838095	0.833333	0.828571	0.82381	0.814286	0.809524	0.8	0.795238	0.790476	0.785714	0.780952	0.77619	0.771429	0.766667
0.7pN,GreA-	Pause Time	2.2	2.2	3.08	8.6	10.5	12.56	13.2	13.4	13.42	13.56	13.92	14.6	17.1	17.26	17.68	18.44	18.68	19.2	19.5	19.64	19.9	21.1	21.24	21.44	21.54	22.62	23.1	23.64	23.66	23.84	24.08	24.52	24.84	25.96	26.06	26.28	26.96	27.06	27.32	27.68	28.16	29.18	29.3	30.82	32.8	32.94	33.66	33.76
	CCDF	1	0.995098	0.990196	0.985294	0.980392	0.97549	0.970588	0.965686	0.960784	0.955882	0.95098	0.946078	0.941176	0.936275	0.931373	0.926471	0.921569	0.916667	0.911765	0.906863	0.901961	0.897059	0.892157	0.887255	0.882353	0.877451	0.872549	0.867647	0.862745	0.857843	0.852941	0.848039	0.843137	0.838235	0.833333	0.828431	0.823529	0.818627	0.813725	0.808824	0.803922	0.79902	0.794118	0.789216	0.784314	0.779412	0.77451	0.769608
0.7pN,GreA+	Pause Time	11.18	11.18	12.56	12.94	14.32	14.48	15.14	15.62	15.78	16.06	16.14	16.42	16.5	16.7	16.76	17.76	19.04	19.16	19.56	19.88	19.92	20.54	21.8	22.38	22.44	23.36	23.58	24.14	24.94	25.18	26.12	26.48	26.5	26.7	27.34	27.4	27.88	27.98	28.14	28.48	28.8	28.9	29.2	29.34	30.08	30.12	30.5	31.02
	CCDF	1	0.995261	0.985782	0.981043	0.976303	0.971564	0.966825	0.962085	0.957346	0.952607	0.947867	0.943128	0.938389	0.933649	0.92891	0.924171	0.919431	0.914692	0.905213	0.900474	0.895735	0.890995	0.886256	0.881517	0.872038	0.867299	0.862559	0.85782	0.853081	0.848341	0.843602	0.838863	0.834123	0.829384	0.824645	0.819905	0.815166	0.810427	0.805687	0.800948	0.796209	0.791469	0.78673	0.781991	0.777251	0.772512	0.767773	0.763033
-0.7pN,GreA-	Pause Time	2.98	2.98	4.54	5.36	5.44	8.18	11.44	11.76	11.84	12.12	12.36	13.96	14.38	14.42	15.36	15.56	16.58	16.96	17.16	17.82	18.08	18.4	18.94	19.72	19.76	21.34	21.72	22.68	23.12	23.34	23.52	23.58	23.92	23.94	25.14	25.2	26.46	28.12	29.18	29.38	29.72	29.86	29.96	31.12	31.3	31.34	31.4	33.24
	CCDF	1	0.994737	0.989474	0.984211	0.978947	0.973684	0.968421	0.963158	0.957895	0.952632	0.947368	0.942105	0.936842	0.931579	0.926316	0.921053	0.910526	0.905263	0.9	0.894737	0.884211	0.878947	0.873684	0.868421	0.863158	0.857895	0.852632	0.847368	0.842105	0.836842	0.831579	0.826316	0.821053	0.810526	0.805263	0.8	0.794737	0.789474	0.784211	0.778947	0.773684	0.768421	0.763158	0.757895	0.752632	0.747368	0.742105	0.736842
-0.7pN,GreA+	Pause Time	3.56	3.56	5.68	12.08	12.14	12.58	13.92	14.8	14.88	15.02	17.1	17.84	18.14	18.6	18.9	18.98	19	20.04	20.92	21.7	22.2	22.46	22.56	24.04	24.96	25.36	25.6	25.84	26.24	26.52	26.58	27.18	27.8	29.1	29.22	29.6	29.7	30.64	30.74	31.16	31.58	32.16	32.32	32.42	32.66	32.68	32.8	33
	CCDF	1	0.995327	0.990654	0.985981	0.981308	0.976636	0.971963	0.96729	0.962617	0.957944	0.953271	0.948598	0.943925	0.939252	0.934579	0.929907	0.925234	0.920561	0.915888	0.906542	0.901869	0.897196	0.892523	0.88785	0.883178	0.878505	0.873832	0.869159	0.864486	0.859813	0.85514	0.850467	0.845794	0.841121	0.836449	0.831776	0.827103	0.82243	0.817757	0.813084	0.808411	0.803738	0.799065	0.794393	0.78972	0.785047	0.780374	0.775701
-2pN,GreA-	Pause Time	11.94	11.94	13.08	13.4	14.72	16.1	16.18	16.36	16.78	16.94	17	17.14	17.24	18.06	18.74	18.78	18.9	19.1	19.32	19.98	20.68	20.76	20.96	21.12	22.36	22.42	22.52	22.62	22.68	23.76	24.1	24.94	25.16	26.06	26.12	26.16	27.3	27.82	28.12	29.3	29.52	29.6	29.66	30.5	31.06	31.58	31.72	32.88
	CCDF	1	0.99422	0.988439	0.982659	0.976879	0.971098	0.965318	0.959538	0.953757	0.947977	0.942197	0.936416	0.930636	0.924855	0.919075	0.913295	0.907514	0.901734	0.895954	0.890173	0.884393	0.878613	0.872832	0.867052	0.861272	0.855491	0.849711	0.843931	0.83815	0.83237	0.82659	0.820809	0.815029	0.809249	0.803468	0.797688	0.791908	0.786127	0.780347	0.774566	0.768786	0.763006	0.757225	0.751445	0.745665	0.739884	0.734104	0.728324
-2pN,GreA+	Pause Time	1.66	1.66	12.2	12.76	13.82	14.14	14.3	14.78	15.3	16.1	16.26	16.68	17.26	17.34	18.42	18.62	18.66	18.78	18.92	19.3	19.44	19.76	19.84	20.1	20.66	20.76	22.34	22.6	24.12	24.4	24.94	25.02	25.34	26.76	27.16	27.3	27.36	28.1	28.28	28.34	28.36	29.3	29.54	30.04	30.22	30.94	31.1	31.68
	CCDF	1	0.995671	0.991342	0.987013	0.982684	0.978355	0.974026	0.969697	0.961039	0.95671	0.952381	0.948052	0.943723	0.939394	0.935065	0.930736	0.926407	0.922078	0.917749	0.91342	0.909091	0.904762	0.900433	0.896104	0.891775	0.887446	0.883117	0.878788	0.874459	0.865801	0.861472	0.857143	0.852814	0.844156	0.839827	0.835498	0.831169	0.82684	0.822511	0.818182	0.813853	0.809524	0.805195	0.800866	0.796537	0.792208	0.787879	0.78355
[truncated: 179 more columns]

## Sheet: Figure2d
Figure2d
GreA-	Force(pN)	2	0.7	-0.7	2
	Pause lifetimes	68.1272	65.9253	97.88	91.6869
	NegativeDelta	1.0952	1.12429	4.66989	5.26048
	PostiveDelta	1.06108	1.0872	4.2631	4.71899
GreA+	Force(pN)	2	0.7	-0.7	2
	Pause lifetimes	62.4469	61.2309	69.9419	62.6794
	NegativeDelta	0.807709	0.994463	0.820037	0.715883
	PostiveDelta	0.787342	0.963177	0.801248	0.699896

## Sheet: Figure3a&S6
Figure3a&S6
2pN,GreA-	Pause Time	14.82	14.82	21.38	42.68	62.96	82.02	82.12	85.9	86.28	88.92	100.22	100.24	102.12	116.5	139.98	141.02	145.42	147.04	177.24	197.04	238.82	240.18	262.02	270.38	274.24	286.46	300.54	312.5	322.88	338.58	346.2	353.78	386.26	498.78	504.12	525.62	601.86	611.08	732.4	Inf	Inf	Inf	Inf	Inf	Inf	Inf	Inf	Inf
	CCDF	1	0.990991	0.981982	0.972973	0.963964	0.954955	0.945946	0.936937	0.927928	0.918919	0.90991	0.900901	0.891892	0.882883	0.873874	0.864865	0.855856	0.846847	0.837838	0.828829	0.81982	0.810811	0.801802	0.792793	0.783784	0.774775	0.765766	0.756757	0.747748	0.738739	0.72973	0.720721	0.711712	0.702703	0.693694	0.684685	0.675676	0.666667	0.657658	0.648649	0.63964	0.630631	0.621622	0.612613	0.603604	0.594595	0.585586	0.576577
2pN,GreA+	Pause Time	14.64	14.64	25.64	49.94	50.24	56.74	58.22	59.14	74.62	86.62	91.6	111.72	129.62	172.86	173.02	178.88	179.52	190.6	202.96	228.66	242.86	250.56	266.12	272.76	280.16	320.22	337.02	375.74	442.2	572.1	682.8	806.86	812.88	989	Inf	Inf	Inf	Inf	Inf	Inf	Inf	Inf	Inf	Inf	Inf	Inf	Inf	Inf
	CCDF	1	0.989899	0.979798	0.969697	0.959596	0.949495	0.939394	0.929293	0.919192	0.909091	0.89899	0.888889	0.878788	0.868687	0.858586	0.848485	0.838384	0.828283	0.818182	0.808081	0.79798	0.787879	0.777778	0.767677	0.757576	0.747475	0.737374	0.727273	0.717172	0.707071	0.69697	0.686869	0.676768	0.666667	0.656566	0.646465	0.636364	0.626263	0.616162	0.606061	0.59596	0.585859	0.575758	0.565657	0.555556	0.545455	0.535354	0.525253
0.7pN,GreA-	Pause Time	18.76	18.76	19.18	24.98	25.6	30.4	33.14	40.7	43.44	67.46	78.68	78.98	83.6	93.38	93.7	112.16	112.52	112.62	135.16	161.12	162.64	176.04	192.66	199.5	204.88	247.96	259.4	280.78	288.24	348.24	356.76	390.94	415.38	437.02	474.02	506.54	521.08	535.62	602.18	745.98	757.98	827.62	1362.02	Inf	Inf	Inf	Inf	Inf
	CCDF	1	0.990741	0.981481	0.972222	0.962963	0.953704	0.944444	0.935185	0.925926	0.916667	0.907407	0.898148	0.888889	0.87963	0.87037	0.861111	0.851852	0.842593	0.833333	0.824074	0.814815	0.805556	0.796296	0.787037	0.777778	0.768519	0.759259	0.75	0.740741	0.731481	0.722222	0.712963	0.703704	0.694444	0.685185	0.675926	0.666667	0.657407	0.648148	0.638889	0.62963	0.62037	0.611111	0.601852	0.592593	0.583333	0.574074	0.564815
0.7pN,GreA+	Pause Time	17.12	17.12	17.54	30.92	36.18	46.38	46.68	48.2	55.64	70.52	72.12	88.56	91.04	102.28	130.26	154.64	156.06	158.26	188.14	189.94	206.44	233.92	237.82	239.42	246	258.18	310.62	368.72	380.68	420.2	420.46	453.1	470.28	485.38	543.34	553.04	630.54	636.1	1373.8	Inf	Inf	Inf	Inf	Inf	Inf	Inf	Inf	Inf
	CCDF	1	0.988764	0.977528	0.966292	0.955056	0.94382	0.932584	0.921348	0.910112	0.898876	0.88764	0.876404	0.865169	0.853933	0.842697	0.831461	0.820225	0.808989	0.797753	0.786517	0.775281	0.764045	0.752809	0.741573	0.730337	0.719101	0.707865	0.696629	0.685393	0.674157	0.662921	0.651685	0.640449	0.629213	0.617978	0.606742	0.595506	0.58427	0.573034	0.561798	0.550562	0.539326	0.52809	0.516854	0.505618	0.494382	0.483146	0.47191
-0.7pN,GreA-	Pause Time	15.84	15.84	16.56	20.42	26.3	29.02	35.5	40.26	49.1	49.76	54.2	55.54	57.14	66.94	68.58	71.68	72.24	89.86	92.42	100.54	111.48	121.86	126.66	129.16	135	136.26	138.38	140.2	140.58	152.2	156.08	175.14	179.66	180.3	189.42	189.72	196.26	198.3	217.82	227.62	253.52	288.98	291.2	294.38	301.82	309.64	326.16	353.96
	CCDF	1	0.99115	0.982301	0.973451	0.964602	0.955752	0.946903	0.938053	0.929204	0.920354	0.911504	0.902655	0.893805	0.884956	0.876106	0.867257	0.858407	0.849558	0.840708	0.831858	0.823009	0.814159	0.80531	0.79646	0.787611	0.778761	0.769912	0.761062	0.752212	0.743363	0.734513	0.725664	0.716814	0.707965	0.699115	0.690265	0.681416	0.672566	0.663717	0.654867	0.646018	0.637168	0.628319	0.619469	0.610619	0.60177	0.59292	0.584071
-0.7pN,GreA+	Pause Time	19.96	19.96	20.34	25.4	25.54	28.02	29.58	32.96	35.66	41.42	42.98	44.58	44.74	45.18	47.34	50.4	50.48	50.68	52.38	53.68	58.3	62.48	64.08	69.18	76.26	83.62	84	86.44	87.82	88.2	91.84	95.76	99.18	103.7	103.8	109.24	116.66	121.44	124.02	124.1	134.44	136.02	142.78	153.68	158.86	170.16	170.32	176.14
	CCDF	1	0.990099	0.980198	0.970297	0.960396	0.950495	0.940594	0.930693	0.920792	0.910891	0.90099	0.891089	0.881188	0.871287	0.861386	0.851485	0.841584	0.831683	0.821782	0.811881	0.80198	0.792079	0.782178	0.772277	0.762376	0.752475	0.742574	0.732673	0.722772	0.712871	0.70297	0.693069	0.683168	0.673267	0.663366	0.653465	0.643564	0.633663	0.623762	0.613861	0.60396	0.594059	0.584158	0.574257	0.564356	0.554455	0.544554	0.534653
-2pN,GreA-	Pause Time	12.54	12.54	14.38	17	23.04	26.08	33.24	49.96	51.26	57.28	65.22	81.12	87.42	89.98	93.98	111.74	112.34	122.76	130.08	136.56	137.58	141.24	145.58	148.72	190.24	191.14	209.12	214.74	224	226.74	245.4	246.42	272.06	276.74	290.84	293.8	296.68	308.38	309.74	336.94	350.66	361.94	369.16	383.54	385.46	388.08	408.52	438.7
	CCDF	1	0.990654	0.981308	0.971963	0.962617	0.953271	0.943925	0.934579	0.925234	0.915888	0.906542	0.897196	0.88785	0.878505	0.869159	0.859813	0.850467	0.841121	0.831776	0.82243	0.813084	0.803738	0.794393	0.785047	0.775701	0.766355	0.757009	0.747664	0.738318	0.728972	0.719626	0.71028	0.700935	0.691589	0.682243	0.672897	0.663551	0.654206	0.64486	0.635514	0.626168	0.616822	0.607477	0.598131	0.588785	0.579439	0.570093	0.560748
-2pN,GreA+	Pause Time	14.9	14.9	18.52	21.58	22.94	23.08	24.98	25.36	25.42	30.16	30.5	30.74	31.1	33.56	40.7	42.86	43.06	43.96	49.36	49.46	50.36	50.96	56.78	63.46	67.92	70.04	75.66	76.9	81.24	82.2	84.94	85.84	86.02	87.62	93.08	100.22	103.56	106	106.04	109.46	115.26	117.06	121.6	122.6	132.48	139.18	140.54	143.78
	CCDF	1	0.990654	0.981308	0.971963	0.962617	0.953271	0.943925	0.934579	0.925234	0.915888	0.906542	0.897196	0.88785	0.878505	0.869159	0.859813	0.850467	0.841121	0.831776	0.82243	0.813084	0.803738	0.794393	0.785047	0.775701	0.766355	0.757009	0.747664	0.738318	0.728972	0.719626	0.71028	0.700935	0.691589	0.682243	0.672897	0.663551	0.654206	0.64486	0.635514	0.626168	0.616822	0.607477	0.598131	0.588785	0.579439	0.570093	0.560748
[truncated: 66 more columns]

## Sheet: Figure3b
Figure3b
GreA-	Force(pN)	2	0.7	-0.7	-2
	Pause lifetimes	1059.25	879.104	554.297	696.401
	NegativeDelta	28.9362	57.9153	17.0071	12.1734
	PostiveDelta	27.4372	51.1728	16.0238	11.7622
GreA+	Force(pN)	2	0.7	-0.7	-2
	Pause lifetimes	1019.46	799.711	267.965	229.996
	NegativeDelta	30.6558	43.2905	5.44773	1.80632
	PostiveDelta	28.9167	39.0615	5.23488	1.77838

## Sheet: Figure3c
Figure3c
GreA-	Force	-2	-0.7	0.7	2
	transit_num	64	72	42	38
	total_num	107	113	108	111
	traist_ratio	0.598131	0.637168	0.388889	0.342342
GreA+	Force	-2	-0.7	0.7	2
	transit_num	99	83	38	33
	total_num	107	101	89	99
	traist_ratio	0.925234	0.821782	0.426966	0.333333

## Sheet: Figure3d
Figure3d
2pN,GreA-	Pause Time	14.82	14.82	21.38	42.68	62.96	82.02	82.12	85.9	86.28	88.92	100.22	100.24	102.12	116.5	139.98	141.02	145.42	147.04	177.24	197.04	238.82	240.18	262.02	270.38	274.24	286.46	300.54	312.5	322.88	338.58	346.2	353.78	386.26	498.78	504.12	525.62	601.86	611.08	732.4
	CCDF	1	0.973684	0.947368	0.921053	0.894737	0.868421	0.842105	0.815789	0.789474	0.763158	0.736842	0.710526	0.684211	0.657895	0.631579	0.605263	0.578947	0.552632	0.526316	0.5	0.473684	0.447368	0.421053	0.394737	0.368421	0.342105	0.315789	0.289474	0.263158	0.236842	0.210526	0.184211	0.157895	0.131579	0.105263	0.0789474	0.0526316	0.0263158	0
2pN,GreA+	Pause Time	14.64	14.64	25.64	49.94	50.24	56.74	58.22	59.14	74.62	86.62	91.6	111.72	129.62	172.86	173.02	178.88	179.52	190.6	202.96	228.66	242.86	250.56	266.12	272.76	280.16	320.22	337.02	375.74	442.2	572.1	682.8	806.86	812.88	989
	CCDF	1	0.969697	0.939394	0.909091	0.878788	0.848485	0.818182	0.787879	0.757576	0.727273	0.69697	0.666667	0.636364	0.606061	0.575758	0.545455	0.515152	0.484848	0.454545	0.424242	0.393939	0.363636	0.333333	0.30303	0.272727	0.242424	0.212121	0.181818	0.151515	0.121212	0.0909091	0.0606061	0.030303	0
0.7pN,GreA-	Pause Time	18.76	18.76	19.18	24.98	25.6	30.4	33.14	40.7	43.44	67.46	78.68	78.98	83.6	93.38	93.7	112.16	112.52	112.62	135.16	161.12	162.64	176.04	192.66	199.5	204.88	247.96	259.4	280.78	288.24	348.24	356.76	390.94	415.38	437.02	474.02	506.54	521.08	535.62	602.18	745.98	757.98	827.62	1362.02
	CCDF	1	0.97619	0.952381	0.928571	0.904762	0.880952	0.857143	0.833333	0.809524	0.785714	0.761905	0.738095	0.714286	0.690476	0.666667	0.642857	0.619048	0.595238	0.571429	0.547619	0.52381	0.5	0.47619	0.452381	0.428571	0.404762	0.380952	0.357143	0.333333	0.309524	0.285714	0.261905	0.238095	0.214286	0.190476	0.166667	0.142857	0.119048	0.0952381	0.0714286	0.047619	0.0238095	0
0.7pN,GreA+	Pause Time	17.12	17.12	17.54	30.92	36.18	46.38	46.68	48.2	55.64	70.52	72.12	88.56	91.04	102.28	130.26	154.64	156.06	158.26	188.14	189.94	206.44	233.92	237.82	239.42	246	258.18	310.62	368.72	380.68	420.2	420.46	453.1	470.28	485.38	543.34	553.04	630.54	636.1	1373.8
	CCDF	1	0.973684	0.947368	0.921053	0.894737	0.868421	0.842105	0.815789	0.789474	0.763158	0.736842	0.710526	0.684211	0.657895	0.631579	0.605263	0.578947	0.552632	0.526316	0.5	0.473684	0.447368	0.421053	0.394737	0.368421	0.342105	0.315789	0.289474	0.263158	0.236842	0.210526	0.184211	0.157895	0.131579	0.105263	0.0789474	0.0526316	0.0263158	0
-0.7pN,GreA-	Pause Time	15.84	15.84	16.56	20.42	26.3	29.02	35.5	40.26	49.1	49.76	54.2	55.54	57.14	66.94	68.58	71.68	72.24	89.86	92.42	100.54	111.48	121.86	126.66	129.16	135	136.26	138.38	140.2	140.58	152.2	156.08	175.14	179.66	180.3	189.42	189.72	196.26	198.3	217.82	227.62	253.52	288.98	291.2	294.38	301.82	309.64	326.16	353.96
	CCDF	1	0.986111	0.972222	0.958333	0.944444	0.930556	0.916667	0.902778	0.888889	0.875	0.861111	0.847222	0.833333	0.819444	0.805556	0.791667	0.777778	0.763889	0.75	0.736111	0.722222	0.708333	0.694444	0.680556	0.666667	0.652778	0.638889	0.625	0.611111	0.597222	0.583333	0.569444	0.555556	0.541667	0.527778	0.513889	0.5	0.486111	0.472222	0.458333	0.444444	0.430556	0.416667	0.402778	0.388889	0.375	0.361111	0.347222
-0.7pN,GreA+	Pause Time	19.96	19.96	20.34	25.4	25.54	28.02	29.58	32.96	35.66	41.42	42.98	44.58	44.74	45.18	47.34	50.4	50.48	50.68	52.38	53.68	58.3	62.48	64.08	69.18	76.26	83.62	84	86.44	87.82	88.2	91.84	95.76	99.18	103.7	103.8	109.24	116.66	121.44	124.02	124.1	134.44	136.02	142.78	153.68	158.86	170.16	170.32	176.14
	CCDF	1	0.987952	0.975904	0.963855	0.951807	0.939759	0.927711	0.915663	0.903614	0.891566	0.879518	0.86747	0.855422	0.843373	0.831325	0.819277	0.807229	0.795181	0.783133	0.771084	0.759036	0.746988	0.73494	0.722892	0.710843	0.698795	0.686747	0.674699	0.662651	0.650602	0.638554	0.626506	0.614458	0.60241	0.590361	0.578313	0.566265	0.554217	0.542169	0.53012	0.518072	0.506024	0.493976	0.481928	0.46988	0.457831	0.445783	0.433735
-2pN,GreA-	Pause Time	12.54	12.54	14.38	17	23.04	26.08	33.24	49.96	51.26	57.28	65.22	81.12	87.42	89.98	93.98	111.74	112.34	122.76	130.08	136.56	137.58	141.24	145.58	148.72	190.24	191.14	209.12	214.74	224	226.74	245.4	246.42	272.06	276.74	290.84	293.8	296.68	308.38	309.74	336.94	350.66	361.94	369.16	383.54	385.46	388.08	408.52	438.7
	CCDF	1	0.984375	0.96875	0.953125	0.9375	0.921875	0.90625	0.890625	0.875	0.859375	0.84375	0.828125	0.8125	0.796875	0.78125	0.765625	0.75	0.734375	0.71875	0.703125	0.6875	0.671875	0.65625	0.640625	0.625	0.609375	0.59375	0.578125	0.5625	0.546875	0.53125	0.515625	0.5	0.484375	0.46875	0.453125	0.4375	0.421875	0.40625	0.390625	0.375	0.359375	0.34375	0.328125	0.3125	0.296875	0.28125	0.265625
-2pN,GreA+	Pause Time	14.9	14.9	18.52	21.58	22.94	23.08	24.98	25.36	25.42	30.16	30.5	30.74	31.1	33.56	40.7	42.86	43.06	43.96	49.36	49.46	50.36	50.96	56.78	63.46	67.92	70.04	75.66	76.9	81.24	82.2	84.94	85.84	86.02	87.62	93.08	100.22	103.56	106	106.04	109.46	115.26	117.06	121.6	122.6	132.48	139.18	140.54	143.78
	CCDF	1	0.989899	0.979798	0.969697	0.959596	0.949495	0.939394	0.929293	0.919192	0.909091	0.89899	0.888889	0.878788	0.868687	0.858586	0.848485	0.838384	0.828283	0.818182	0.808081	0.79798	0.787879	0.777778	0.767677	0.757576	0.747475	0.737374	0.727273	0.717172	0.707071	0.69697	0.686869	0.676768	0.666667	0.656566	0.646465	0.636364	0.626263	0.616162	0.606061	0.59596	0.585859	0.575758	0.565657	0.555556	0.545455	0.535354	0.525253
[truncated: 52 more columns]

## Sheet: Figure3e
Figure3e
GreA-	Force(pN)	2	0.7	-0.7	-2
	Pause lifetimes	271.286	263.554	319.389	356.381
	NegativeDelta	17.8368	8.03133	5.71517	7.76448
	PostiveDelta	15.7639	7.56997	5.5177	7.44028
GreA+	Force(pN)	2	0.7	-0.7	-2
	Pause lifetimes	260.893	266.752	210.119	217.445
	NegativeDelta	13.6622	9.30298	5.22208	3.83089
	PostiveDelta	12.367	8.6964	4.9748	3.7005

## Sheet: Figure4a
Figure4a
GreA-, [K+]=50mM	Force	-2	-0.2	0.2	2
	transit_num	0	1	0	0
	total_num	27	41	31	36
	traist_ratio	0	0.0243902	0	0
GreA+, [K+]=50mM	Force	-2	-0.2	0.2	2
	transit_num	7	6	1	1
	total_num	51	41	43	63
	traist_ratio	0.137255	0.146341	0.0232558	0.015873
GreA-, [K+]=150mM	Force	-5	-2	2	5
	transit_num	57	38	23	43
	total_num	81	59	43	85
	traist_ratio	0.703704	0.644068	0.534884	0.505882
GreA+, [K+]=150mM	Force	-5	-2	2	5
	transit_num	44	54	21	25
	total_num	46	55	42	44
	traist_ratio	0.956522	0.981818	0.5	0.568182

[truncated: 9 more sheets: Figure4c&S7, Figure4d, Figure4e, Figure4f, Figure5b-e, FigureS1e, FigureS3b, FigureS11b, Figure S1]
